# Supplementary material for: The Draft Assembly of the Radically Organized Stylonychia lemnae Macronuclear Genome
Source: Genome Biol Evol. 2014 Jun 20;6(7):1707–23. doi: 10.1093/gbe/evu139 (PMC4122937; doi:10.1093/gbe/evu139)
Supplement: Supplementary Data [file supp_evu139_suppl_data.zip]

Archive with 3 entries (3 files):
- stylo_asm1.go_annotations.gz
- Supplementary_data1.docx
- stylo_asm1.all.domtable.txt.gz
